# Supplementary material for: Genome-wide identification, classification and analysis of heat shock transcription factor family in maize
Source: BMC Genomics. 2011 Jan 27;12:76. doi: 10.1186/1471-2164-12-76 (PMC3039612; doi:10.1186/1471-2164-12-76)
Supplement: Additional file 1 — Primers used in quantitative real-time PCR. Excel document contains two tables listing primer sequences used for quantitative real-time PCR to validate expression patterns of ZmHsf genes. [file 1471-2164-12-76-S1.XLS]

## Sheet: Sheet1
	Primers used in quantitative real-time PCR
(A)	Primers for internal control
	Gene	Forward Primer (5'-3')	Reverse Primer (5'-3')	Product size (bp)
	ZmAct 1	GGGATTGCCGATCGTATGAG	GAGCCACCGATCCAGACACT	110
(B)	Primers for quantitative real-time PCR
	Gene	Forward Primer (5'-3')	Reverse Primer (5'-3')	Product size (bp)
	ZmHsf-01	GAGAACCTGGCGCTCAACAT	CGCCCTTCATCCCTTCGT	160
	ZmHsf-02	ATGGTTATGATCATCCACGGTTAGA	GGACATCAGATGCATGGCTTT	120
	ZmHsf-03	GAGCAGGTGCTGTCGTCAAG	TTGTTGCACAGCTTCTTCATCTG	170
	ZmHsf-04	AGCAGCAAGACAAGAGGAAGGA	TGTTCGCTTTCCCCATCACT	100
	ZmHsf-05	GGTTCGACAGGGTGTTTCTTCA	AACAGCATTGCCTGCATCTG	130
	ZmHsf-06	GGCAAGATGGTGGCCTAGAC	TGGCTGCTTCGTTGATCAGA	90
	ZmHsf-07	GCGACATCCTCCCCAACTAC	GGAAGAACTCGTTCCCGAACT	120
	ZmHsf-08	CAGCTCAACACCTACGGTTTCC	CTTGGATGGCTGCGGCGT	135
	ZmHsf-09	CCTACCAGATGGTGTGCGATT	GCTGGAGAAGTTGCTGTGCTT	140
	ZmHsf-10	GCGTCCAAGCCTCAGGTAGA	TGCCTTAGCGTGATGACTTCA	140
	ZmHsf-11	CGAGGAGCAGGTGCTGTCA	GATGTTGTTGCAGAGCTTCTTCA	190
	ZmHsf-12	GCACGAGCTCGGCTATCTGT	GCACTCATGCTGGCCACTT	100
	ZmHsf-13	AGACGTACCGCATGGTGGAT	TGGAGAAGTTGGAGTGCTTGAA	141
	ZmHsf-14	AGAGCGCTGGGAATTTGCTA	CTGATGGCTATGGCTGTGGAT	100
	ZmHsf-15	CCTCATGGCAGCGTAGAGTCA	TCGTCATGCACGCTTGTAGTT	110
	ZmHsf-16	GGCGACACTTCACAAGATGAGA	CTTTTGCCCTCTGCGTCTGT	110
	ZmHsf-17	CAGCAGAACACAAAGGCAAATC	GCATGACACGTGCCAAGAAC	100
	ZmHsf-18	CAGCTCAACACCTACGGTTTCC	GGATCCGGACTTGGACATCTGCA	144
	ZmHsf-19	AGCTCGGGCAGATGAAGAAG	GCGCTGCAGAGGCGTCTA	90
	ZmHsf-20	ACAGCTGCTGGAGTCGATATGA	TGAGAAACCGCTCCCAGAAT	130
	ZmHsf-21	GGCGAGCAGCTCCAGACA	AAGTTGCGGTGCTTGAAGAAG	170
	ZmHsf-22	CCTTCGGGAAGCGAGTGAA	TGAGACAGGTGATGGCACATG	130
	ZmHsf-23	AGCGACACCTCCTCGTGAAC	CGTTTCGAGCTCGCTGTCA	110
	ZmHsf-24	TGGGACTCGCACGTTTTTG	GTAGGTGTTGAGCTGGCGTATG	90
	ZmHsf-25	GAGGACAACGACGAGGAACAA	AGCGTCAGCACGTCCAGATC	110
